# Supplementary material for: A comprehensive trial on PFAS remediation: hemp phytoextraction and PFAS degradation in harvested plants
Source: Env Sci Adv. 2024 Jan 5;3(2):304–13. doi: 10.1039/d3va00340j (PMC10841816; doi:10.1039/d3va00340j)
Supplement: VA-003-D3VA00340J-s001 [file VA-003-D3VA00340J-s001.xlsx]

## Sheet: Title Page
	A Comprehensive Trial on PFAS Remediation: Hemp Phytoextraction and PFAS Degradation in Harvested Plants
	Sara L. Nason,1* Sara Thomas, 1 Chelli Stanley,2 Richard Silliboy, 2,3 Maggie Blumenthal, 2 Weilan Zhang,4 Yanna Liang, 4 Jasmine P. Jones, 1 Nubia Zuverza-Mena, 1 Jason C. White, 1 Christy L. Haynes,5 Vasilis Vasiliou,6 Michael P Timko7, Bryan W Berger8
	1. The Connecticut Agricultural Experiment Station, New Haven, CT 06511, USA
	2. Upland Grassroots, Limestone, ME 04750, USA
	3. Mi'kmaq Nation, Presque Isle, ME 04679, USA
	4. Department of Environmental and Sustainable Engineering, University at Albany, State University of New York, Albany, NY 12222, USA
	5. University of Minnesota, Minneapolis, MN 55455, USA
	6. Yale School of Public Health, Department of Environmental Health Sciences, New Haven, CT 06510.
	7. University of Virginia, Department of Biology, Charlottesville, VA 22903
	8. University of Virginia, Department of Chemical Engineering, Charlottesville, VA 22903
	*Corresponding author: Sara Nason: sara.nason@ct.gov

## Sheet: Table S1 Compound List
	Table S1: Targeted PFAS (CAES analysis)
		Compound	Abbreviation	IS match	LC-HRMS Detection		LC-QQQ Detection
					m/z	RT (min)	Parent ion	Quantitative Ion			Qualitative Ion			RT (min)
								Mass	CE (V)	CXP (V)	Mass	CE (V)	CXP (V)
	Native Standards	Perfluoro-n-butanoic acid	PFBA	M4PFBA	212.979	2.3	213	168.89	-13	-6				2.38
		Perfluoro-n-pentanoic acid	PFPeA	M5PFPeA	262.975	4.3	263	218.877	-12	-14				5.351
		Perfluoro-n-hexanoic acid	PFHxA	M5PFHxA	312.973	6.2	313	268.866	-14	-10	118.882	-28	-9	7.437
		Perfluoro-n-heptanoic acid	PFHpA	M4PFHpA	362.97	8.1	363	318.848	-12	-16	168.9	-22	-11	9.198
		Perfluoro-n-octanoic acid	PFOA	M8PFOA	412.966	9.9	413	368.828	-15	-19	168.896	-23	-12	10.23
		Perfluoro-n-nonanoic acid	PFNA	M9PFNA	462.963	11.1	463	418.786	-13	-17	218.862	-22	-13	11.318
		Perfluoro-n-decanoic acid	PFDA	M6PFDA	512.961	12.6	513	468.797	-17	-19	268.866	-26	-8	12.754
		Perfluoro-n-undecanoic acid	PFUnA	M7PFUdA	562.957	13.6	563	518.808	-17	-26	268.855	-27	-17	14.381
		Perfluoro-n-dodecanoic acid	PFDoA	M2PFDoA	612.955	14.3	613	568.783	-16	-26	318.857	-28	-21	15.177
		Perfluoro-n-tridecanoic acid	PFTrDA	M2PFTeDA	662.95	15.3	663	618.754	-18	-24	318.866	-30	-16	16.21
		Perfluoro-n-tetradecanoic acid	PFTeDA	M2PFTeDA	712.948	15.9	713	668.717	-19	-31	218.848	-32	-8	16.871
		N-Methylperfluorooctanesulfonamidoacetic acid	MeFOSAA	M8PFOS	569.967	15.6	570	482.736	-22	-21				16.635
		N-Ethylperfluorooctanesulfonamidoacetic acid	EtFOSAA	M8PFOS	583.982	15.8	584	418.799	-29	-15	525.813	-30	-17	16.86
		Perfluoro-1-butanesulfonate	PFBS	M3PFBS	298.942	6	299	79.86	-70	-7	98.867	-53	-8	7.314
		Perfluoro-1-pentanesulfonate	PFPeS	M3PFHxS	348.939	8.1	349	79.85	-70	-22	98.88	-68	-9	9.28
		Perfluoro-1-hexanesulfonate	PFHxS	M3PFHxS	398.937	10.1	399	79.86	-92	0	98.867	-72	0	10.421
		Perfluoro-1-heptanesulfonate	PFHpS	M3PFHxS	448.933	11.3	449	79.841	-93	-5	98.86	-85	-9	11.565
		Perfluoro-1-octanesulfonate	PFOS	M8PFOS	498.931	12.8	498.9	79.84	-103	-5	98.87	-90	-5	13.16
		Perfluoro-1-nonanesulfonate	PFNS	M8PFOS	548.926	13.6	549	79.846	-125	-7	98.855	-108	-9	14.527
		Perfluoro-1-decanesulfonate	PFDS	M8PFOS	598.925	14.3	599	79.848	-122	-21	98.859	-126	-6	15.301
		1H,1H,2H,2H-perfluoro-1-hexanesulfonate	4:2 FTS	M3PFBS	326.974	5.3	327	306.844	-28	-14				6.472
		1H,1H,2H,2H-perfluoro-1-octanesulfonate	6:2 FTS	M3PFHxS	426.969	8.9	427	406.78	-34	-23	80.844	-71	-5	9.692
		1H,1H,2H,2H-perfluoro1-decanesulfonate	8:2 FTS	M8PFOS	526.961	11.6	527	506.766	-36	-19	80.827	-82	-22	11.812
		Perfluorooctane sulfonamide	PFOSA	M8PFOS	497.946	14.7	498	77.842	-93	-5	212.868	-11	-11	15.7
	Internal Standards	13C-4-Perfluoro-n-butanoic acid	M4PFBA		216.992	2.3	217	171.884	-13	-12				2.378
		13C-5-Perfluoro-n-pentanoic acid	M5PFPeA		267.993	4.3	268	222.871	-12	-8				5.34
		13C-5-Perfluoro-n-hexanoic acid	M5PFHxA		317.99	6.2	318	272.893	-13	-10	119.926	-25	-11	7.415
		13C-4-Perfluoro-n-heptanoic acid	M4PFHpA		366.983	8.1	367	321.85	-13	-13	168.868	-23	-6	9.187
		13C-8-Perfluoro-n-octanoic acid	M8PFOA		420.993	9.9	421	375.839	-15	-17	171.894	-22	-12	10.242
		13C-9-Perfluoro-n-nonanoic acid	M9PFNA		471.993	11.1	472	426.808	-15	-21	222.879	-23	-9	11.318
		13C-6-Perfluoro-n-decanoic acid	M6PFDA		518.98	12.6	519	473.816	-14	-20	273.929	-24	-10	12.777
		13C-7-Perfluoro-n-undecanoic acid	M7PFUdA		569.98	13.6	570	524.849	-16	-20	269.853	-26	-9	14.381
		13C-2-Perfluoro-n-dodecanoic acid	M2PFDoA		614.96	14.3	615	569.788	-16	-24	318.971	-27	-11	15.2
		13C-2-Perfluoro-n-tridecanoic acid	M2PFTeDA		714.954	15.9	715	669.733	-21	-30	218.869	-34	-9	16.88
		13C-3-Perfluoro-1-butanesulfonate	M3PFBS		301.953	6	302	79.829	-60	-7	98.864	-56	-9	7.303
		13C-3-Perfluoro-1-hexanesulfonate	M3PFHxS		401.947	10.1	402	79.852	-82	-8	98.872	-76	-9	10.41
		13C-8-Perfluoro-1-octanesulfonate	M8PFOS		506.957	12.8	507	79.831	-115	-21	98.838	-101	-8	13.158

## Sheet: Tables S2-S7 Inst. Conditions
	Table S2: LC Solvent Gradient			Table S3. Full MS Scan Settings			Table S5. AIF Scan Settings			Table S7. SciEx 7500 settings
	Time (min)	%B		Polarity	Negative		Polarity	Negative		Polarity	Negative
	0	20		Resolution	70000		Resolution	35000		Ion source gas 1	40 psi
	2.5	20		AGC target	3000000		AGC target	3000000		ion source gas 2	50 psi
	2.51	30		Max IT	50 ms		Max IT	50 ms		Curtain gas	40 psi
	6	30		Scan Range	150-1000 m/z		Stepped NCE	20, 40, 60		CAD gas	12
	6.01	40					Scan Range	70-1000 m/z		Source temperature	550 C
	9	40		Table S4. ddMS2 Scan Settings						Exit potential	-10 V
	9.01	50		Polarity	Negative		Table S6. Source Parameters
	12	50		Resolution	17500		Sheath gas flow rate	30
	12.01	65		AGC target	100000		Aux gas flow rate	25
	14.5	65		Max IT	50 ms		Sweep gas flow rate	0
	14.51	85		Loop Count	3		Spray voltage	3.50 kV
	17	85		Isolation Window	1.0 m/z		Capillary temperature	250 °C
	17.01	20		Stepped NCE	20, 40, 60		S-lens RF level	55
	18.5	100		Min AGC target	800		Aux gas heater temp	350 °C
	18.51	20		Apex trigger	2-8 s
	21	20		Exclude Isotopes	on
				Dynamic Exclusion	7.0 s

## Sheet: Table S8 FluoroMatch Output
Score	SeriesType_Identifier	Name_or_Class	Formula	SMILES	m/z	Retention Time	Adduct	Unique	Score_Description	Needs_Validation	row.ID	row.number.of.detected.peaks	X100ngmLh_NEG.mzXML.Peak.area	HStem.P51.target_NEG.mzXML.Peak.area	HStem.P52_NEG.mzXML.Peak.area	HLeaf.P52_NEG.mzXML.Peak.area	HLeaf.P51.target_NEG.mzXML.Peak.area	SoilF.P52.F_NEG.mzXML.Peak.area	SoilS.P52.Sp.target_NEG.mzXML.Peak.area	SoilF.P51.F_NEG.mzXML.Peak.area	SoilS.P51.Sp.target_NEG.mzXML.Peak.area	ID_Ranked	Potential_IDs	Frags	Num_Frags	Files	PredictedFrag_IDs	Frags.1	Num_Frags.1	Files.1	nominal mass	mass defect	[CF2]n_Kendrick_mass	[CF2]n_nominal_Kendrick_mass	[CF2]n_Kendrick_mass_defect	[CF2]n_KMD_Group	[CF2]n_homologous_series	[CF2]n_Homologous_series_count	[CF2]n_MD_Filter	[CF2]n_RT_series	Confident_ID	2+_homologous_series	3+_homologous_series	Exact_mass_match
A	[CF2]n_8	PFCA-perfluoroalkyl_branched	C7HF13O2	OC(=O)C(F)(F)C(F)(C(F)(F)C(F)(F)C(F)(F)F)C(F)(F)F	362.97	8.06273	[M-H]-	No	Lvl 2 Schymanski: Confident ID (class specific dominant fragments observed along with exact mass) and 2+ in homologous series	No	120	7	102328800	7344.54	16789.8	997374	1113966	3407949	3654109	3274780	3214808	1_PFCA-perfluoroalkyl_branched-standards-Multiple_Y;C7HF13O2;OC(=O)C(F)(F)C(F)(C(F)(F)C(F)(F)C(F)(F)F)C(F)(F)F;[M-H]- | 1_PFCA-perfluoroalkyl-standards-Multiple_Y;C7HF13O2;OC(=O)C(F)(F)C(F)(F)C(F)(F)C(F)(F)C(F)(F)C(F)(F)F;[M-H]-	PFCA-perfluoroalkyl_branched-standards-Multiple_Y;C7HF13O2;OC(=O)C(F)(F)C(F)(C(F)(F)C(F)(F)C(F)(F)F)C(F)(F)F;[M-H]-|PFCA-perfluoroalkyl-standards-Multiple_Y;C7HF13O2;OC(=O)C(F)(F)C(F)(F)C(F)(F)C(F)(F)C(F)(F)C(F)(F)F;[M-H]-|PFCA-perfluoroalkyl_branched-standards-Multiple_Y;C7HF13O2;OC(=O)C(F)(F)C(F)(C(F)(F)C(F)(F)C(F)(F)F)C(F)(F)F;[M-H]-|PFCA-perfluoroalkyl-standards-Multiple_Y;C7HF13O2;OC(=O)C(F)…	[M-CO2H]-;[C3F7]-;[C6F13]-|[M-CO2H]-;[C3F7]-;[C6F13]-|[M-CO2H]-;[C3F7]-;[C6F13]-|[M-CO2H]-;[C3F7]-;[C6F13]-|[M-CO2H]-;[C3F7]-;[C6F13]-|[M-CO2H]-;[C3F7]-;[C6F13]-|[M-CO2H]-;[C3F7]-;[C6F13]-|[M-CO2H]-;[C3F7]-;[C6F13]-	3|3|3|3|3|3|3|3	SoilF-P51-F-ddms2_NEG_11_PFCA-perfluoroalkyl_branched_neg_minH_All.csv|SoilF-P51-F-ddms2_NEG_14_PFCA-perfluoroalkyl_neg_minH_All.csv|SoilF-P52-F-ddms2_NEG_11_PFCA-perfluoroalkyl_branched_neg_minH_All.csv|SoilF-P52-F-ddms2_NEG_14_PFCA-perfluoroalkyl_neg_minH_All.csv|SoilS-P51-Sp-ddms2_NEG_11_PFCA-perfluoroalkyl_branched_neg_minH_All.csv|SoilS-P51-Sp-ddms2_NEG_14_PFCA-perfluoroalkyl_neg_minH_All.cs…	C(=O)(C(F)(F)C(F)(F)C(F)(F)C(F)(F)C(F)(F)C(F)(F)F)O;C7HF13O2;C(=O)(C(F)(F)C(F)(F)C(F)(F)C(F)(F)C(F)(F)C(F)(F)F)O;C7HF13O2;ZWBAMYVPMDSJGQ-UHFFFAOYSA-N;[M-H]-=TRUE&AmenableNeg=TRUE;Precursor=CC(=O)CC(=O)C(F)(F)C(F)(F)C(F)(F)C(F)(F)C(F)(F)C(F)(F)F;VMRLNPHYYNLINM-UHFFFAOYSA-N;HUMAN;EC 3.7.1.;Keto hydrolysis|C(=O)(C(F)(F)C(F)(F)C(F)(F)C(F)(F)C(F)(F)C(F)(F)F)O;C7HF13O2;C(=O)(C(F)(F)C(F)(F)C(F)(F)C(F)(F…	[M-CO2H]-;[C3F7]-;[C6F13]-;[M-CO2H]-.1|[M-CO2H]-;[C3F7]-;[C6F13]-;[M-CO2H]-.1|[M-CO2H]-;[C3F7]-;[C6F13]-;[M-CO2H]-.1|[M-CO2H]-;[C3F7]-;[C6F13]-;[M-CO2H]-.1|[M-CO2H]-;[C6F13]-;[C3F7]-|[M-CO2H]-;[C6F13]-;[C3F7]-|[M-CO2H]-;[C3F7]-;[C6F13]-|[M-CO2H]-;[C6F13]-;[C3F7]-|[M-CO2H]-;[C6F13]-;[C3F7]-|[M-CO2H]-;[C6F13]-;[C3F7]-|[M-CO2H]-;[C3F7]-;[C6F13]-|[M-CO2H]-;[C6F13]-;[C3F7]-|[M-CO2H]-;[C6F13]-;[C3F7]-|…	4|4|4|4|3|3|3|3|3|3|3|3|3|3|3|3|3|3|3|3|2|2|2|2|2|2|2|2|1|1|1|1	SoilF-P51-F-ddms2_NEG_BioTr_Ion_ZWBAMYVPMDSJGQ-UHFFFAOYSA-N_neg_minH_All.csv|SoilF-P52-F-ddms2_NEG_BioTr_Ion_ZWBAMYVPMDSJGQ-UHFFFAOYSA-N_neg_minH_All.csv|SoilS-P51-Sp-ddms2_NEG_BioTr_Ion_ZWBAMYVPMDSJGQ-UHFFFAOYSA-N_neg_minH_All.csv|SoilS-P52-Sp-ddms2_NEG_BioTr_Ion_ZWBAMYVPMDSJGQ-UHFFFAOYSA-N_neg_minH_All.csv|SoilF-P51-F-ddms2_NEG_BioTr_Ion_DWZNSADMKZGHDW-UHFFFAOYSA-N_neg_minH_All.csv|SoilF-P51-F-…	363	-0.0296	362.994	363	-0.00641516	14	8	7	TRUE	RT ordered	TRUE	TRUE	TRUE	TRUE
B+	[CF2]n_8	PFCA-perfluoroalkyl_branched	C8HF15O2	OC(=O)C(F)(F)C(F)(C(F)(F)C(F)(F)C(F)(F)C(F)(F)F)C(F)(F)F	412.967	9.90963	[M-H]-	No	Lvl 5 Schymanski: Tentative ID, highly likely PFAS (1+ PFAS fragments from standards and exact mass) and 2+ in homologous series. Can be assigned a Lvl 3/2 after manual review of fragment evidence provided, homologous series evidence provided, EIC, and spectra	Yes	113	9	108765800	145784	73953.9	717346	1052477	8669184	8143404	9943944	10750420	4_DTXSID00896581;2,4,4,5,5,5-Hexafluoro-2,3,3-tris(trifluoromethyl)pentanoic acid;1882109-71-8;LMMJTWPCVVCSMX-UHFFFAOYSA-N;C8HF15O2;OC(=O)C(F)(C(F)(F)F)C(C(F)(F)F)(C(F)(F)F)C(F)(F)C(F)(F)F;[M-H]- | 4_DTXSID00896586;2,3,3,4,4,5,5,5-Octafluoro-2-(1,1,1,2,3,3,3-heptafluoropropan-2-yl)pentanoic acid;1882109-76-3;FGXQAZCGBWVETF-UHFFFAOYSA-N;C8HF15O2;OC(=O)C(F)(C(F)(F)C(F)(F)C(F)(F)F)C(F)(C(F)(F)F)C(F)…	PFCA-perfluoroalkyl_branched-standards-Multiple_Y;C8HF15O2;OC(=O)C(F)(F)C(F)(C(F)(F)C(F)(F)C(F)(F)C(F)(F)F)C(F)(F)F;[M-H]-|PFCA-perfluoroalkyl-standards-Multiple_Y;C8HF15O2;OC(=O)C(F)(F)C(F)(F)C(F)(F)C(F)(F)C(F)(F)C(F)(F)C(F)(F)F;[M-H]-|PFCA-perfluoroalkyl_branched-standards-Multiple_Y;C8HF15O2;OC(=O)C(F)(F)C(F)(C(F)(F)C(F)(F)C(F)(F)C(F)(F)F)C(F)(F)F;[M-H]-|PFCA-perfluoroalkyl-standards-Multiple_…	[M-CO2H]-;[C4F9]-|[M-CO2H]-;[C4F9]-|[M-CO2H]-;[C4F9]-|[M-CO2H]-;[C4F9]-|[M-CO2H]-;[C4F9]-|[M-CO2H]-;[C4F9]-	2|2|2|2|2|2	SoilF-P52-F-ddms2_NEG_11_PFCA-perfluoroalkyl_branched_neg_minH_All.csv|SoilF-P52-F-ddms2_NEG_14_PFCA-perfluoroalkyl_neg_minH_All.csv|SoilS-P51-Sp-ddms2_NEG_11_PFCA-perfluoroalkyl_branched_neg_minH_All.csv|SoilS-P51-Sp-ddms2_NEG_14_PFCA-perfluoroalkyl_neg_minH_All.csv|SoilS-P52-Sp-ddms2_NEG_11_PFCA-perfluoroalkyl_branched_neg_minH_All.csv|SoilS-P52-Sp-ddms2_NEG_14_PFCA-perfluoroalkyl_neg_minH_All.…	C(C(F)(F)C(F)(F)C(F)(F)C(F)(F)C(F)(F)C(F)(F)C(F)(F)F)(=O)O;C8HF15O2;C(C(F)(F)C(F)(F)C(F)(F)C(F)(F)C(F)(F)C(F)(F)C(F)(F)F)(=O)O;C8HF15O2;SNGREZUHAYWORS-UHFFFAOYSA-N;[M-H]-=TRUE&AmenableNeg=TRUE;Precursor=C(C(F)(F)C(F)(F)C(F)(F)C(F)(F)C(F)(F)C(F)(F)C(F)(F)F)=O;QIYBNKVPACGQCB-UHFFFAOYSA-N;HUMAN;EC 1.2.3.1;Aldehyde oxidation|OC(=O)C(F)(F)C(F)(F)C(F)(F)C(F)(F)C(F)(F)C(F)(F)C(F)(F)F;C8HF15O2;DTXSID8031…	[M-CO2H]-;[C4F9]-;[C7F15]-|[M-CO2H]-;[C4F9]-;[C7F15]-|[M-CO2H]-;[C4F9]-;[C7F15]-|[M-CO2H]-;[C4F9]-;[C7F15]-|[M-CO2H]-;[C4F9]-;[C7F15]-|[M-CO2H]-;[C4F9]-;[C7F15]-|[M-CO2H]-;[C4F9]-|[M-CO2H]-;[C4F9]-|[M-CO2H]-;[C4F9]-|[M-CO2H]-;[C4F9]-|[M-CO2H]-;[C4F9]-|[M-CO2H]-;[C4F9]-|[M-CO2H]-;[C4F9]-|[M-CO2H]-;[C4F9]-|[M-CO2H]-;[C4F9]-|[M-CO2H]-;[C4F9]-|[M-CO2H]-;[C4F9]-|[M-CO2H]-;[C4F9]-|[M-CO2H]-;[C4F9]-|[M-…	3|3|3|3|3|3|2|2|2|2|2|2|2|2|2|2|2|2|2|2|2|2|2|2|2|2|2|2|2|2|2|2|2|2|2|2|2|2|2|2|2|2|2|2|2|2|2|2|2|2|2|2|2|2|2|2|2|2|2|2|2|2|2|2|2|2|2|2|2|2|2|2|2|2|2|2|2|2|2|2|2|2|2|2|1|1|1|1|1|1|1|1|1|1|1|1|1|1|1|1|1|1|1|1|1|1|1|1|1|1|1|1|1|1|1|1|1|1|1|1|1|1|1|1|1|1|1|1|1	SoilF-P52-F-ddms2_NEG_BioTr_Ion_SNGREZUHAYWORS-UHFFFAOYSA-N_neg_minH_All.csv|SoilF-P52-F-ddms2_NEG_EPA_PFAS_Reduced_DTXSID8031865_neg_minH_All.csv|SoilS-P51-Sp-ddms2_NEG_BioTr_Ion_SNGREZUHAYWORS-UHFFFAOYSA-N_neg_minH_All.csv|SoilS-P51-Sp-ddms2_NEG_EPA_PFAS_Reduced_DTXSID8031865_neg_minH_All.csv|SoilS-P52-Sp-ddms2_NEG_BioTr_Ion_SNGREZUHAYWORS-UHFFFAOYSA-N_neg_minH_All.csv|SoilS-P52-Sp-ddms2_NEG_EP…	413	-0.0327	412.994	413	-0.0063216	14	8	7	TRUE	RT ordered	FALSE	TRUE	TRUE	TRUE
A	[CF2]n_8	PFCA-perfluoroalkyl_branched	C9HF17O2	OC(=O)C(F)(F)C(F)(C(F)(F)C(F)(F)C(F)(F)C(F)(F)C(F)(F)F)C(F)(F)F	462.964	11.0751	[M-H]-	No	Lvl 2 Schymanski: Confident ID (class specific dominant fragments observed along with exact mass) and 2+ in homologous series	No	119	7	170627500	62645.2	14404.2	174863	416518	4898342	4521278	5615628	3950599	1_PFCA-perfluoroalkyl_branched-standards-Multiple_Y;C9HF17O2;OC(=O)C(F)(F)C(F)(C(F)(F)C(F)(F)C(F)(F)C(F)(F)C(F)(F)F)C(F)(F)F;[M-H]- | 1_PFCA-perfluoroalkyl-standards-Multiple_Y;C9HF17O2;OC(=O)C(F)(F)C(F)(F)C(F)(F)C(F)(F)C(F)(F)C(F)(F)C(F)(F)C(F)(F)F;[M-H]-	PFCA-perfluoroalkyl_branched-standards-Multiple_Y;C9HF17O2;OC(=O)C(F)(F)C(F)(C(F)(F)C(F)(F)C(F)(F)C(F)(F)C(F)(F)F)C(F)(F)F;[M-H]-|PFCA-perfluoroalkyl-standards-Multiple_Y;C9HF17O2;OC(=O)C(F)(F)C(F)(F)C(F)(F)C(F)(F)C(F)(F)C(F)(F)C(F)(F)C(F)(F)F;[M-H]-|PFCA-perfluoroalkyl_branched-standards-Multiple_Y;C9HF17O2;OC(=O)C(F)(F)C(F)(C(F)(F)C(F)(F)C(F)(F)C(F)(F)C(F)(F)F)C(F)(F)F;[M-H]-|PFCA-perfluoroalky…	[M-CO2H]-;[C3F7]-;[C4F9]-;[C5F11]-|[M-CO2H]-;[C3F7]-;[C4F9]-;[C5F11]-|[M-CO2H]-;[C4F9]-;[C5F11]-|[M-CO2H]-;[C4F9]-;[C5F11]-|[C4F9]-;[C5F11]-|[C4F9]-;[C5F11]-|[M-CO2H]-;[C4F9]-|[M-CO2H]-;[C4F9]-	4|4|3|3|2|2|2|2	SoilF-P52-F-ddms2_NEG_11_PFCA-perfluoroalkyl_branched_neg_minH_All.csv|SoilF-P52-F-ddms2_NEG_14_PFCA-perfluoroalkyl_neg_minH_All.csv|SoilF-P51-F-ddms2_NEG_11_PFCA-perfluoroalkyl_branched_neg_minH_All.csv|SoilF-P51-F-ddms2_NEG_14_PFCA-perfluoroalkyl_neg_minH_All.csv|SoilS-P51-Sp-ddms2_NEG_11_PFCA-perfluoroalkyl_branched_neg_minH_All.csv|SoilS-P51-Sp-ddms2_NEG_14_PFCA-perfluoroalkyl_neg_minH_All.cs…	OC(=O)C(F)(F)C(F)(F)C(F)(F)C(F)(F)C(F)(F)C(F)(F)C(F)(F)C(F)(F)F;C9HF17O2;DTXSID8031863;Perfluorononanoic acid;375-95-1;UZUFPBIDKMEQEQ-UHFFFAOYSA-N;Heptadecafluorononanoic acid|OC(=O)C(F)(F)C(F)(F)C(F)(F)C(F)(F)C(F)(F)C(F)(F)C(F)(F)C(F)(F)F;C9HF17O2;DTXSID8031863;Perfluorononanoic acid;375-95-1;UZUFPBIDKMEQEQ-UHFFFAOYSA-N;Heptadecafluorononanoic acid|OC(=O)C(F)(F)C(F)(F)C(F)(F)C(F)(F)C(F)(F)C(F)(C…	[M-CO2H]-;[C3F7]-;[C4F9]-;[C5F11]-;[C8F17]-|[M-CO2H]-;[C4F9]-;[C5F11]-;[C8F17]-|[M-CO2H]-;[C4F9]-;[C5F11]-;[C3F7]-|[C3F7]- {C(F)(F)C(F)(F)C(F)(F)};[C8F17]- {C(F)(F)C(F)(F)C(F)(F)C(F)(F)C(F)(F)C(F)(F)C(F)(F)C(F)(F)};[C4F9]- {FC(F)C(C(F)F)C(F)(F)F;C(F)(F)C(F)(F)C(F)(F)C(F)(F)};[C5F11]- {FC(F)C(C(F)(F)F)C(F)(F)C(F)F;FC(F)C(C(F)F)C(F)(F)C(F)(F)F;C(F)(F)C(F)(F)C(F)(F)C(F)(F)C(F)(F)}|[M-CO2H]-;[C4F9]-;…	5|4|4|4|3|3|3|2|2|2|2|2|2|2|2|1	SoilF-P52-F-ddms2_NEG_EPA_PFAS_Reduced_DTXSID8031863_neg_minH_All.csv|SoilF-P51-F-ddms2_NEG_EPA_PFAS_Reduced_DTXSID8031863_neg_minH_All.csv|SoilF-P52-F-ddms2_NEG_EPA_PFAS_Reduced_DTXSID2065969_neg_minH_All.csv|SoilF-P52-F-ddms2_NEG_FragScreen40439_All.csv|SoilF-P51-F-ddms2_NEG_EPA_PFAS_Reduced_DTXSID2065969_neg_minH_All.csv|SoilF-P51-F-ddms2_NEG_FragScreen40439_All.csv|SoilS-P52-Sp-ddms2_NEG_EPA_…	463	-0.0357	462.994	463	-0.00612803	14	8	7	TRUE	RT ordered	TRUE	TRUE	TRUE	TRUE
C+	[CF2]n_8	NA	C10HF19O2	NA	512.961	12.5377	[M-H]-	Yes	Lvl 5 Schymanski: Possible ID, possible PFAS: 2+ in homologous series, and at least one confident PFAS identification within homologous series (A- or higher grade)	Yes	197	5	181776800	5359.6	0	9360.78	12624.8	1414355	1518227	1413248	1339742	4_DTXSID3031860;Perfluorodecanoic acid;335-76-2;PCIUEQPBYFRTEM-UHFFFAOYSA-N;C10HF19O2;OC(=O)C(F)(F)C(F)(F)C(F)(F)C(F)(F)C(F)(F)C(F)(F)C(F)(F)C(F)(F)C(F)(F)F;[M-H]- | 4_DTXSID40379808;Perfluoro-3,7-dimethyloctanoic acid;172155-07-6;KZUSAXRVIONPJU-UHFFFAOYSA-N;C10HF19O2;OC(=O)C(F)(F)C(F)(C(F)(F)F)C(F)(F)C(F)(F)C(F)(F)C(F)(C(F)(F)F)C(F)(F)F;[M-H]- | 4_DTXSID901015479;2,2,3,3,4,4,5,5,6,6,7,7,8,9,9,9-…	NA	NA	NA	NA	NA	NA	NA	NA	513	-0.0388	512.994	513	-0.00603446	14	8	7	TRUE	RT ordered	FALSE	TRUE	TRUE	TRUE
B	[CF2]n_13	NA	C8H5F11O2	NA	341.005	12.0943	[M-H]-	Yes	Lvl 5 Schymanski: Tentative ID, highly likely PFAS (1+ PFAS common fragment (F containing) and exact mass) and 2+ in homologous series. Can be assigned a Lvl 3/2 after manual review of fragment evidence provided, homologous series evidence provided, EIC, and spectra	Yes	57362	2	693680	826051	819707	457036	813852	1644997	2163363	1583513	1877408	4_DTXSID20874028;2H,2H,3H,3H-Perfluorooctanoic acid;914637-49-3;ABFCFCPCGMHSRX-UHFFFAOYSA-N;C8H5F11O2;OC(=O)CCC(F)(F)C(F)(F)C(F)(F)C(F)(F)C(F)(F)F;[M-H]-	NA	NA	NA	NA	FragScreen28912|FragScreen28912|FragScreen28912|FragScreen28912	[M-CH4F3O2]- {OC(=O)C(F)(F)CC(F)(F)CC(F)(F)};[M-CH5F4O2]- {OC(=O)C(F)(F)CC(F)(F)CC(F)(F)CC(F)(F)};[C7F7]- {FC(C#C)=C=C(F)C(F)(F)C(F)(F)};[C7HF8]- {FC(=CC#C)C(F)(F)C(F)(F)C(F)(F)}|[C7F7]- {FC(C#C)=C=C(F)C(F)(F)C(F)(F)};[C7HF8]- {FC(=CC#C)C(F)(F)C(F)(F)C(F)(F)}|[C7F7]- {FC(C#C)=C=C(F)C(F)(F)C(F)(F)};[C7HF8]- {FC(=CC#C)C(F)(F)C(F)(F)C(F)(F)}|[C7F7]- {FC(C#C)=C=C(F)C(F)(F)C(F)(F)}	4|2|2|1	SoilS-P51-Sp-ddms2_NEG_FragScreen28899_All.csv|SoilF-P51-F-ddms2_NEG_FragScreen28899_All.csv|SoilF-P52-F-ddms2_NEG_FragScreen28899_All.csv|SoilS-P52-Sp-ddms2_NEG_FragScreen28899_All.csv	341	0.0045	341.026	341	0.0262818	20	13	4	TRUE	RT ordered	FALSE	TRUE	TRUE	TRUE
B+	[CF2]n_13	FT_PFCA-perfluoroalkyl	C9H5F13O2	OC(=O)CCC(F)(F)C(F)(F)C(F)(F)C(F)(F)C(F)(F)C(F)(F)F	391.002	13.4629	[M-H]-	Yes	Lvl 5 Schymanski: Tentative ID, highly likely PFAS (1+ PFAS fragments from standards and exact mass) and 2+ in homologous series. Can be assigned a Lvl 3/2 after manual review of fragment evidence provided, homologous series evidence provided, EIC, and spectra	Yes	31903	4	998735	1219400	1268420	1162414	1134855	1462809	1695252	1318131	1672933	4_DTXSID00379248;5,5,6,6,7,7,7-heptafluoro-4,4-bis(trifluoromethyl)heptanoic Acid;129991-14-6;QOUXPUNWZRSOCX-UHFFFAOYSA-N;C9H5F13O2;OC(=O)CCC(C(F)(F)F)(C(F)(F)F)C(F)(F)C(F)(F)C(F)(F)F;[M-H]- | 4_DTXSID70379917;6:3 Fluorotelomer carboxylic acid;27854-30-4;AAEJJSZYNKXKSW-UHFFFAOYSA-N;C9H5F13O2;OC(=O)CCC(F)(F)C(F)(F)C(F)(F)C(F)(F)C(F)(F)C(F)(F)F;[M-H]-	FT_PFCA-perfluoroalkyl-Multiple_Y;C9H5F13O2;OC(=O)CCC(F)(F)C(F)(F)C(F)(F)C(F)(F)C(F)(F)C(F)(F)F;[M-H]-|FT_PFCA-perfluoroalkyl-Multiple_Y;C9H5F13O2;OC(=O)CCC(F)(F)C(F)(F)C(F)(F)C(F)(F)C(F)(F)C(F)(F)F;[M-H]-	[C4HF8O]-;[C5HF10O]-|[C5HF10O]-	2|1	SoilS-P52-Sp-ddms2_NEG_FT_PFCA_QTOF-perfluoroalkyl_neg_minH_All.csv|SoilF-P51-F-ddms2_NEG_FT_PFCA_QTOF-perfluoroalkyl_neg_minH_All.csv	FragScreen34140|FragScreen34140	[M-CH5F4O2]- {OC(=O)C(F)(F)CC(F)(F)CC(F)(F)CC(F)(F)};[C7F7]- {FC(C#C)=C=C(F)C(F)(F)C(F)(F)};[C8F9]- {FC(C#C)=C=C(F)C(F)(F)C(F)(F)C(F)(F)};[C8HF10]- {FC(=CC#C)C(F)(F)C(F)(F)C(F)(F)C(F)(F)}|[M-CH5F4O2]- {OC(=O)C(F)(F)CC(F)(F)CC(F)(F)CC(F)(F)};[C7F7]- {FC(C#C)=C=C(F)C(F)(F)C(F)(F)};[C8F9]- {FC(C#C)=C=C(F)C(F)(F)C(F)(F)C(F)(F)}	4|3	SoilS-P52-Sp-ddms2_NEG_FragScreen34128_All.csv|SoilF-P51-F-ddms2_NEG_FragScreen34128_All.csv	391	0.0018	391.027	391	0.0267753	20	13	4	TRUE	RT ordered	FALSE	TRUE	TRUE	TRUE
B+	[CF2]n_13	FT_PFCA-perfluoroalkyl	C10H5F15O2	OC(=O)CCC(F)(F)C(F)(F)C(F)(F)C(F)(F)C(F)(F)C(F)(F)C(F)(F)F	440.999	14.3149	[M-H]-	Yes	Lvl 5 Schymanski: Tentative ID, highly likely PFAS (1+ PFAS fragments from standards and exact mass) and 2+ in homologous series. Can be assigned a Lvl 3/2 after manual review of fragment evidence provided, homologous series evidence provided, EIC, and spectra	Yes	99	5	359268	514001	541528	462825	581320	4650193	8754789	4443008	7487826	4_DTXSID90382620;3-Perfluoroheptylpropanoic acid;812-70-4;HLBRGVKRZQSQHB-UHFFFAOYSA-N;C10H5F15O2;OC(=O)CCC(F)(F)C(F)(F)C(F)(F)C(F)(F)C(F)(F)C(F)(F)C(F)(F)F;[M-H]-	FT_PFCA-perfluoroalkyl-Multiple_Y;C10H5F15O2;OC(=O)CCC(F)(F)C(F)(F)C(F)(F)C(F)(F)C(F)(F)C(F)(F)C(F)(F)F;[M-H]-|FT_PFCA-perfluoroalkyl-Multiple_Y;C10H5F15O2;OC(=O)CCC(F)(F)C(F)(F)C(F)(F)C(F)(F)C(F)(F)C(F)(F)C(F)(F)F;[M-H]-|FT_PFCA-perfluoroalkyl-Multiple_Y;C10H5F15O2;OC(=O)CCC(F)(F)C(F)(F)C(F)(F)C(F)(F)C(F)(F)C(F)(F)C(F)(F)F;[M-H]-|FT_PFCA-perfluoroalkyl-Multiple_Y;C10H5F15O2;OC(=O)CCC(F)(F)C(F)(F…	[C4HF8O]-;[C5HF10O]-;[C6HF12O]-;[C9HF12]-|[C5HF10O]-;[C6HF12O]-;[C9HF12]-|[C5HF10O]-;[C6HF12O]-;[C9HF12]-|[C6HF12O]-;[C9HF12]-	4|3|3|2	SoilS-P51-Sp-ddms2_NEG_FT_PFCA_QTOF-perfluoroalkyl_neg_minH_All.csv|SoilF-P51-F-ddms2_NEG_FT_PFCA_QTOF-perfluoroalkyl_neg_minH_All.csv|SoilS-P52-Sp-ddms2_NEG_FT_PFCA_QTOF-perfluoroalkyl_neg_minH_All.csv|SoilF-P52-F-ddms2_NEG_FT_PFCA_QTOF-perfluoroalkyl_neg_minH_All.csv	FragScreen38741|FragScreen38741|FragScreen38741|FragScreen38741	[M-CH4F3O2]- {OC(=O)C(F)(F)CC(F)(F)CC(F)(F)};[M-CH5F4O2]- {OC(=O)C(F)(F)CC(F)(F)CC(F)(F)CC(F)(F)};[C8F9]- {FC(C#C)=C=C(F)C(F)(F)C(F)(F)C(F)(F)};[C9F11]- {FC(C#C)=C=C(F)C(F)(F)C(F)(F)C(F)(F)C(F)(F)};[C9HF12]- {FC(=CC#C)C(F)(F)C(F)(F)C(F)(F)C(F)(F)C(F)(F)}|[M-CH5F4O2]- {OC(=O)C(F)(F)CC(F)(F)CC(F)(F)CC(F)(F)};[C8F9]- {FC(C#C)=C=C(F)C(F)(F)C(F)(F)C(F)(F)};[C9F11]- {FC(C#C)=C=C(F)C(F)(F)C(F)(F)C(F)(F)…	5|4|4|3	SoilS-P51-Sp-ddms2_NEG_FragScreen38731_All.csv|SoilF-P52-F-ddms2_NEG_FragScreen38731_All.csv|SoilS-P52-Sp-ddms2_NEG_FragScreen38731_All.csv|SoilF-P51-F-ddms2_NEG_FragScreen38731_All.csv	441	-0.0006	441.028	441	0.027569	20	13	4	TRUE	RT ordered	FALSE	TRUE	TRUE	TRUE
B+	[CF2]n_2	PFSA-perfluoroalkyl	C6HF13O3S	O=S([OH])(=O)C(F)(F)C(F)(F)C(F)(F)C(F)(F)C(F)(F)C(F)(F)(F)	398.937	10.0999	[M-H]-	Yes	Lvl 5 Schymanski: Tentative ID, highly likely PFAS (1+ PFAS fragments from standards and exact mass) and 2+ in homologous series. Can be assigned a Lvl 3/2 after manual review of fragment evidence provided, homologous series evidence provided, EIC, and spectra	Yes	110	9	127642000	321424	330413	11305600	12119060	9437283	10625460	9907513	8055622	4_DTXSID7040150;Perfluorohexanesulfonic acid;355-46-4;QZHDEAJFRJCDMF-UHFFFAOYSA-N;C6HF13O3S;OS(=O)(=O)C(F)(F)C(F)(F)C(F)(F)C(F)(F)C(F)(F)C(F)(F)F;[M-H]- | 4_PFSA-perfluoroalkyl_branched_C3-standards-Multiple_N;C6HF13O3S;O=S([OH])(=O)C(F)(F)C(F)(F)C(F)(C(F)(F)F)C(F)(F)C(F)(F)(F);[M-H]- | 4_PFSA-perfluoroalkyl-standards-Multiple_Y;C6HF13O3S;O=S([OH])(=O)C(F)(F)C(F)(F)C(F)(F)C(F)(F)C(F)(F)C(F)(F)(F)…	PFSA-perfluoroalkyl-standards-Multiple_Y;C6HF13O3S;O=S([OH])(=O)C(F)(F)C(F)(F)C(F)(F)C(F)(F)C(F)(F)C(F)(F)(F);[M-H]-	[M-H]-;[C3F7]-	1	HLeaf-P52-ddms2_NEG_13_PFSA-perfluoroalkyl_neg_minH_All.csv	OS(=O)(=O)C(F)(F)C(F)(F)C(F)(F)C(F)(F)C(F)(F)C(F)(F)F;C6HF13O3S;DTXSID7040150;Perfluorohexanesulfonic acid;355-46-4;QZHDEAJFRJCDMF-UHFFFAOYSA-N;Tridecafluorohexane-1-sulfonic acid|FragScreen34899|OS(=O)(=O)C(F)(F)C(F)(F)C(F)(F)C(F)(F)C(F)(F)C(F)(F)F;C6HF13O3S;DTXSID7040150;Perfluorohexanesulfonic acid;355-46-4;QZHDEAJFRJCDMF-UHFFFAOYSA-N;Tridecafluorohexane-1-sulfonic acid|OS(=O)(=O)C(F)(F)C(F)(F…	[M-H]-;[C3F7]-;[M-C3HF6SO3]-;[C6F13SO3]-|[M-H]-;[M-C3HF6SO3]- {C(F)(F)C(F)(F)C(F)(F)S(=O)(=O)O};[C3F7]- {C(F)(F)C(F)(F)C(F)(F)}|[M-H]-;[C6F13SO3]-|[M-H]-;[C6F13SO3]-|[M-H]-;[C6F13SO3]-|[M-H]-;[C6F13SO3]-|[M-H]-;[C6F13SO3]-|[M-H]-;[C6F13SO3]-	3|2|1|1|1|1|1|1	HLeaf-P52-ddms2_NEG_EPA_PFAS_Reduced_DTXSID7040150_neg_minH_All.csv|HLeaf-P52-ddms2_NEG_FragScreen34803_All.csv|HLeaf-P51-ddms2_NEG_EPA_PFAS_Reduced_DTXSID7040150_neg_minH_All.csv|HStem-P51-ddms2_NEG_EPA_PFAS_Reduced_DTXSID7040150_neg_minH_All.csv|SoilF-P51-F-ddms2_NEG_EPA_PFAS_Reduced_DTXSID7040150_neg_minH_All.csv|SoilF-P52-F-ddms2_NEG_EPA_PFAS_Reduced_DTXSID7040150_neg_minH_All.csv|SoilS-P51-S…	399	-0.0628	398.963	399	-0.0373178	10	2	3	TRUE	RT ordered	FALSE	TRUE	TRUE	TRUE
B	[CF2]n_3	Perfluorooctanesulfonic acid	C8HF17O3S	OS(=O)(=O)C(F)(F)C(F)(F)C(F)(F)C(F)(F)C(F)(F)C(F)(F)C(F)(F)C(F)(F)F	498.931	12.0751	[M-H]-	Yes	Lvl 5 Schymanski: Tentative ID, highly likely PFAS (1+ PFAS common fragment (F containing) and exact mass) and 2+ in homologous series. Can be assigned a Lvl 3/2 after manual review of fragment evidence provided, homologous series evidence provided, EIC, and spectra	Yes	128	5	23015080	0	0	0	7678.77	3216320	4182529	3295844	3803464	4_DTXSID101019146;1,1,2,2,3,3,4,5,5,6,6,7,7,7-tetradecafluoro-4-(trifluoromethyl)heptane-1-sulfonic acid;NOCAS_1019146;MDEVHGNTMAPDQA-UHFFFAOYNA-N;C8HF17O3S;OS(=O)(=O)C(F)(F)C(F)(F)C(F)(F)C(F)(C(F)(F)F)C(F)(F)C(F)(F)C(F)(F)F;[M-H]- | 4_DTXSID201019149;1,1,2,2,3,3,5,5,6,6,6-undecafluoro-4,4-bis(trifluoromethyl)hexane-1-sulfonic acid;NOCAS_1019149;SIBWNSUYVDSFHF-UHFFFAOYSA-N;C8HF17O3S;OS(=O)(=O)C(F…	NA	NA	NA	NA	OS(=O)(=O)C(F)(F)C(F)(F)C(F)(F)C(F)(F)C(F)(F)C(F)(F)C(F)(F)C(F)(F)F;C8HF17O3S;DTXSID3031864;Perfluorooctanesulfonic acid;1763-23-1;YFSUTJLHUFNCNZ-UHFFFAOYSA-N;Heptadecafluorooctane-1-sulfonic acid|OS(=O)(=O)C(F)(F)C(F)(F)C(F)(F)C(F)(F)C(F)(F)C(F)(F)C(F)(F)C(F)(F)F;C8HF17O3S;DTXSID3031864;Perfluorooctanesulfonic acid;1763-23-1;YFSUTJLHUFNCNZ-UHFFFAOYSA-N;Heptadecafluorooctane-1-sulfonic acid|OS(=O…	[M-H]-;[C8F17SO3]-|[M-H]-;[C8F17SO3]-|[M-H]-;[C8F17SO3]-|[M-H]-;[C8F17SO3]-	1|1|1|1	SoilF-P51-F-ddms2_NEG_EPA_PFAS_Reduced_DTXSID3031864_neg_minH_All.csv|SoilF-P52-F-ddms2_NEG_EPA_PFAS_Reduced_DTXSID3031864_neg_minH_All.csv|SoilS-P51-Sp-ddms2_NEG_EPA_PFAS_Reduced_DTXSID3031864_neg_minH_All.csv|SoilS-P52-Sp-ddms2_NEG_EPA_PFAS_Reduced_DTXSID3031864_neg_minH_All.csv	499	-0.0686	498.963	499	-0.0367306	11	3	2	TRUE	RT ordered	FALSE	TRUE	FALSE	TRUE
B	[CF2]n_3	Perfluorooctanesulfonic acid	C8HF17O3S	OS(=O)(=O)C(F)(F)C(F)(F)C(F)(F)C(F)(F)C(F)(F)C(F)(F)C(F)(F)C(F)(F)F	498.931	12.2783	[M-H]-	Yes	Lvl 5 Schymanski: Tentative ID, highly likely PFAS (1+ PFAS common fragment (F containing) and exact mass) and 2+ in homologous series. Can be assigned a Lvl 3/2 after manual review of fragment evidence provided, homologous series evidence provided, EIC, and spectra	Yes	129	2	15888900	0	0	0	0	3467677	4384131	3330580	3528822	4_DTXSID101019146;1,1,2,2,3,3,4,5,5,6,6,7,7,7-tetradecafluoro-4-(trifluoromethyl)heptane-1-sulfonic acid;NOCAS_1019146;MDEVHGNTMAPDQA-UHFFFAOYNA-N;C8HF17O3S;OS(=O)(=O)C(F)(F)C(F)(F)C(F)(F)C(F)(C(F)(F)F)C(F)(F)C(F)(F)C(F)(F)F;[M-H]- | 4_DTXSID201019149;1,1,2,2,3,3,5,5,6,6,6-undecafluoro-4,4-bis(trifluoromethyl)hexane-1-sulfonic acid;NOCAS_1019149;SIBWNSUYVDSFHF-UHFFFAOYSA-N;C8HF17O3S;OS(=O)(=O)C(F…	NA	NA	NA	NA	OS(=O)(=O)C(F)(F)C(F)(F)C(F)(F)C(F)(F)C(F)(F)C(F)(F)C(F)(F)C(F)(F)F;C8HF17O3S;DTXSID3031864;Perfluorooctanesulfonic acid;1763-23-1;YFSUTJLHUFNCNZ-UHFFFAOYSA-N;Heptadecafluorooctane-1-sulfonic acid|OS(=O)(=O)C(F)(F)C(F)(F)C(F)(F)C(F)(F)C(F)(F)C(F)(F)C(F)(F)C(F)(F)F;C8HF17O3S;DTXSID3031864;Perfluorooctanesulfonic acid;1763-23-1;YFSUTJLHUFNCNZ-UHFFFAOYSA-N;Heptadecafluorooctane-1-sulfonic acid|OS(=O…	[M-H]-;[C8F17SO3]-|[M-H]-;[C8F17SO3]-|[M-H]-;[C8F17SO3]-|[M-H]-;[C8F17SO3]-	1|1|1|1	SoilF-P51-F-ddms2_NEG_EPA_PFAS_Reduced_DTXSID3031864_neg_minH_All.csv|SoilF-P52-F-ddms2_NEG_EPA_PFAS_Reduced_DTXSID3031864_neg_minH_All.csv|SoilS-P51-Sp-ddms2_NEG_EPA_PFAS_Reduced_DTXSID3031864_neg_minH_All.csv|SoilS-P52-Sp-ddms2_NEG_EPA_PFAS_Reduced_DTXSID3031864_neg_minH_All.csv	499	-0.0686	498.963	499	-0.0367306	11	3	2	TRUE	RT ordered	FALSE	TRUE	FALSE	TRUE
B+	[CF2]n_3	PFSA-perfluoroalkyl	C8HF17O3S	O=S([OH])(=O)C(F)(F)C(F)(F)C(F)(F)C(F)(F)C(F)(F)C(F)(F)C(F)(F)C(F)(F)(F)	498.931	12.7979	[M-H]-	Yes	Lvl 5 Schymanski: Tentative ID, highly likely PFAS (1+ PFAS fragments from standards and exact mass) and 2+ in homologous series. Can be assigned a Lvl 3/2 after manual review of fragment evidence provided, homologous series evidence provided, EIC, and spectra	Yes	88	9	113519300	577009	321214	2719280	2517558	137967400	180022700	125913500	120079700	4_DTXSID101019146;1,1,2,2,3,3,4,5,5,6,6,7,7,7-tetradecafluoro-4-(trifluoromethyl)heptane-1-sulfonic acid;NOCAS_1019146;MDEVHGNTMAPDQA-UHFFFAOYNA-N;C8HF17O3S;OS(=O)(=O)C(F)(F)C(F)(F)C(F)(F)C(F)(C(F)(F)F)C(F)(F)C(F)(F)C(F)(F)F;[M-H]- | 4_DTXSID201019149;1,1,2,2,3,3,5,5,6,6,6-undecafluoro-4,4-bis(trifluoromethyl)hexane-1-sulfonic acid;NOCAS_1019149;SIBWNSUYVDSFHF-UHFFFAOYSA-N;C8HF17O3S;OS(=O)(=O)C(F…	PFSA-perfluoroalkyl-standards-Multiple_Y;C8HF17O3S;O=S([OH])(=O)C(F)(F)C(F)(F)C(F)(F)C(F)(F)C(F)(F)C(F)(F)C(F)(F)C(F)(F)(F);[M-H]-|PFSA-perfluoroalkyl-standards-Multiple_Y;C8HF17O3S;O=S([OH])(=O)C(F)(F)C(F)(F)C(F)(F)C(F)(F)C(F)(F)C(F)(F)C(F)(F)C(F)(F)(F);[M-H]-	[M-H]-;[C3F7]-|[M-H]-;[C3F7]-	1|1	SoilF-P52-F-ddms2_NEG_13_PFSA-perfluoroalkyl_neg_minH_All.csv|SoilS-P52-Sp-ddms2_NEG_13_PFSA-perfluoroalkyl_neg_minH_All.csv	OS(=O)(=O)C(F)(F)C(F)(F)C(F)(F)C(F)(F)C(F)(F)C(F)(F)C(F)(F)C(F)(F)F;C8HF17O3S;DTXSID3031864;Perfluorooctanesulfonic acid;1763-23-1;YFSUTJLHUFNCNZ-UHFFFAOYSA-N;Heptadecafluorooctane-1-sulfonic acid|OS(=O)(=O)C(F)(F)C(F)(F)C(F)(F)C(F)(F)C(F)(F)C(F)(C(F)(F)F)C(F)(F)F;C8HF17O3S;DTXSID701019144;IsoPFOS;NOCAS_1019144;NIKYAXWJPSOKTP-UHFFFAOYSA-N;1,1,2,2,3,3,4,4,5,5,6,7,7,7-Tetradecafluoro-6-(trifluorome…	[M-H]-;[C3F7]-;[C3F6SO3]-;[M-C5HF10SO3]-;[C8F17SO3]-|[M-H]-;[C3F7]-;[C3F6SO3]-;[M-C5HF10SO3]-|[M-H]-;[C3F7]-;[M-C5HF10SO3]-;[C8F17SO3]-|[M-H]-;[C3F6SO3]-;[C8F17SO3]-|[M-H]-;[C3F7]-;[C3F6SO3]-|[M-H]-;[C3F7]-;[C3F6SO3]-|[M-H]-;[C3F7]-;[C3F6SO3]-|[M-H]-;[C3F7]- {C(F)(F)C(F)(F)C(F)(F)};[C3F6SO3]- {C(F)(F)C(F)(F)C(F)(F)S(=O)(=O)O}|[M-H]-;[C3F7]-;[M-C5HF10SO3]-|[M-H]-;[M-C5HF10SO3]- {C(F)(F)C(F)(F)C(F)…	4|3|3|2|2|2|2|2|2|2|1|1|1|1|1|1|1|1|1|1|1|1|1|1|1	SoilF-P52-F-ddms2_NEG_EPA_PFAS_Reduced_DTXSID3031864_neg_minH_All.csv|SoilF-P52-F-ddms2_NEG_EPA_PFAS_Reduced_DTXSID701019144_neg_minH_All.csv|SoilS-P52-Sp-ddms2_NEG_EPA_PFAS_Reduced_DTXSID3031864_neg_minH_All.csv|SoilF-P51-F-ddms2_NEG_EPA_PFAS_Reduced_DTXSID3031864_neg_minH_All.csv|SoilF-P52-F-ddms2_NEG_EPA_PFAS_Reduced_DTXSID101019146_neg_minH_All.csv|SoilF-P52-F-ddms2_NEG_EPA_PFAS_Reduced_DTXSI…	499	-0.0686	498.963	499	-0.0367306	11	3	2	TRUE	RT ordered	FALSE	TRUE	FALSE	TRUE
B	[CF2]n_3	Perfluorononanesulfonic acid	C9HF19O3S	OS(=O)(=O)C(F)(F)C(F)(F)C(F)(F)C(F)(F)C(F)(F)C(F)(F)C(F)(F)C(F)(F)C(F)(F)F	548.929	13.6256	[M-H]-	Yes	Lvl 5 Schymanski: Tentative ID, highly likely PFAS (1+ PFAS common fragment (F containing) and exact mass) and 2+ in homologous series. Can be assigned a Lvl 3/2 after manual review of fragment evidence provided, homologous series evidence provided, EIC, and spectra	Yes	118	5	181582600	6884.58	10456	0	0	3686876	4353731	3657487	3470208	4_DTXSID8071356;Perfluorononanesulfonic acid;68259-12-1;MNEXVZFQQPKDHC-UHFFFAOYSA-N;C9HF19O3S;OS(=O)(=O)C(F)(F)C(F)(F)C(F)(F)C(F)(F)C(F)(F)C(F)(F)C(F)(F)C(F)(F)C(F)(F)F;[M-H]- | 4_PFSA-perfluoroalkyl_branched_C3-standards-Multiple_N;C9HF19O3S;O=S([OH])(=O)C(F)(F)C(F)(F)C(F)(C(F)(F)F)C(F)(F)C(F)(F)C(F)(F)C(F)(F)C(F)(F)(F);[M-H]- | 4_PFSA-perfluoroalkyl-standards-Multiple_Y;C9HF19O3S;O=S([OH])(=O)C…	NA	NA	NA	NA	OS(=O)(=O)C(F)(F)C(F)(F)C(F)(F)C(F)(F)C(F)(F)C(F)(F)C(F)(F)C(F)(F)C(F)(F)F;C9HF19O3S;DTXSID8071356;Perfluorononanesulfonic acid;68259-12-1;MNEXVZFQQPKDHC-UHFFFAOYSA-N;Nonadecafluorononane-1-sulfonic acid|OS(=O)(=O)C(F)(F)C(F)(F)C(F)(F)C(F)(F)C(F)(F)C(F)(F)C(F)(F)C(F)(F)C(F)(F)F;C9HF19O3S;DTXSID8071356;Perfluorononanesulfonic acid;68259-12-1;MNEXVZFQQPKDHC-UHFFFAOYSA-N;Nonadecafluorononane-1-sulfo…	[M-H]-;[C9F19SO3]-|[M-H]-;[C9F19SO3]-|[M-H]-;[C9F19SO3]-|[M-H]-;[C9F19SO3]-	1|1|1|1	SoilF-P51-F-ddms2_NEG_EPA_PFAS_Reduced_DTXSID8071356_neg_minH_All.csv|SoilF-P52-F-ddms2_NEG_EPA_PFAS_Reduced_DTXSID8071356_neg_minH_All.csv|SoilS-P51-Sp-ddms2_NEG_EPA_PFAS_Reduced_DTXSID8071356_neg_minH_All.csv|SoilS-P52-Sp-ddms2_NEG_EPA_PFAS_Reduced_DTXSID8071356_neg_minH_All.csv	549	-0.0714	548.964	549	-0.036337	11	3	2	TRUE	RT ordered	FALSE	TRUE	FALSE	TRUE
B	[CF2]n_5	Perfluorobutylsulfonamide	C4H2F9NO2S	[H]N([H])S(=O)(=O)C(F)(F)C(F)(F)C(F)(F)C(F)(F)F	297.959	9.39038	[M-H]-	Yes	Lvl 5 Schymanski: Tentative ID, highly likely PFAS (1+ PFAS common fragment (F containing) and exact mass) and 2+ in homologous series. Can be assigned a Lvl 3/2 after manual review of fragment evidence provided, homologous series evidence provided, EIC, and spectra	Yes	32834	4	0	20192.5	6351.46	0	6049.97	292234	406864	210107	431581	4_DTXSID30880251;Perfluorobutylsulfonamide;30334-69-1;FUVKFLJWBHVMHX-UHFFFAOYSA-N;C4H2F9NO2S;[H]N([H])S(=O)(=O)C(F)(F)C(F)(F)C(F)(F)C(F)(F)F;[M-H]- | 4_PFSM-perfluoroalkyl_sulfonamide-standards-Multiple_Y;C4H2F9NO2S;NS(=O)(=O)C(F)(F)C(F)(F)C(F)(F)C(F)(F)F;[M-H]-	NA	NA	NA	NA	[H]N([H])S(=O)(=O)C(F)(F)C(F)(F)C(F)(F)C(F)(F)F;C4H2F9NO2S;DTXSID30880251;Perfluorobutylsulfonamide;30334-69-1;FUVKFLJWBHVMHX-UHFFFAOYSA-N;1,1,2,2,3,3,4,4,4-Nonafluorobutane-1-sulfonamide	[M-H]-;[C4HF9NO2S]-	1	SoilS-P51-Sp-ddms2_NEG_EPA_PFAS_Reduced_DTXSID30880251_neg_minH_All.csv	298	-0.0407	297.978	298	-0.0216678	12	5	2	TRUE	RT ordered	FALSE	TRUE	FALSE	TRUE
B	[CF2]n_5	Perfluorohexanesulfonamide	C6H2F13NO2S	NS(=O)(=O)C(F)(F)C(F)(F)C(F)(F)C(F)(F)C(F)(F)C(F)(F)F	397.953	13.0602	[M-H]-	Yes	Lvl 5 Schymanski: Tentative ID, highly likely PFAS (1+ PFAS common fragment (F containing) and exact mass) and 2+ in homologous series. Can be assigned a Lvl 3/2 after manual review of fragment evidence provided, homologous series evidence provided, EIC, and spectra	Yes	107	5	439034	0	0	18375.7	28131.6	8379210	12737040	9822001	14524970	4_DTXSID50469320;Perfluorohexanesulfonamide;41997-13-1;WDZLGCSJJWEQJO-UHFFFAOYSA-N;C6H2F13NO2S;NS(=O)(=O)C(F)(F)C(F)(F)C(F)(F)C(F)(F)C(F)(F)C(F)(F)F;[M-H]- | 4_PFSM-perfluoroalkyl_sulfonamide-standards-Multiple_Y;C6H2F13NO2S;NS(=O)(=O)C(F)(F)C(F)(F)C(F)(F)C(F)(F)C(F)(F)C(F)(F)F;[M-H]-	NA	NA	NA	NA	NS(=O)(=O)C(F)(F)C(F)(F)C(F)(F)C(F)(F)C(F)(F)C(F)(F)F;C6H2F13NO2S;DTXSID50469320;Perfluorohexanesulfonamide;41997-13-1;WDZLGCSJJWEQJO-UHFFFAOYSA-N;1,1,2,2,3,3,4,4,5,5,6,6,6-Tridecafluorohexane-1-sulfonamide|NS(=O)(=O)C(F)(F)C(F)(F)C(F)(F)C(F)(F)C(F)(F)C(F)(F)F;C6H2F13NO2S;DTXSID50469320;Perfluorohexanesulfonamide;41997-13-1;WDZLGCSJJWEQJO-UHFFFAOYSA-N;1,1,2,2,3,3,4,4,5,5,6,6,6-Tridecafluorohexane…	[M-H]-;[C6HF13NO2S]-|[M-H]-;[C6HF13NO2S]-|[M-H]-;[C6HF13NO2S]-|[M-H]-;[C6HF13NO2S]-	1|1|1|1	SoilF-P51-F-ddms2_NEG_EPA_PFAS_Reduced_DTXSID50469320_neg_minH_All.csv|SoilF-P52-F-ddms2_NEG_EPA_PFAS_Reduced_DTXSID50469320_neg_minH_All.csv|SoilS-P51-Sp-ddms2_NEG_EPA_PFAS_Reduced_DTXSID50469320_neg_minH_All.csv|SoilS-P52-Sp-ddms2_NEG_EPA_PFAS_Reduced_DTXSID50469320_neg_minH_All.csv	398	-0.0467	397.979	398	-0.0212806	12	5	2	TRUE	RT ordered	FALSE	TRUE	FALSE	TRUE
B	[CF2]n_9	6:2 Fluorotelomer sulfonic acid	C8H5F13O3S	OS(=O)(=O)CCC(F)(F)C(F)(F)C(F)(F)C(F)(F)C(F)(F)C(F)(F)F	426.969	8.876	[M-H]-	No	Lvl 5 Schymanski: Tentative ID, highly likely PFAS (1+ PFAS common fragment (F containing) and exact mass) and 2+ in homologous series. Can be assigned a Lvl 3/2 after manual review of fragment evidence provided, homologous series evidence provided, EIC, and spectra	Yes	94	7	118060500	15495	7254.53	302142	559836	7616621	19167340	8149918	29521210	4_DTXSID6067331;6:2 Fluorotelomer sulfonic acid;27619-97-2;VIONGDJUYAYOPU-UHFFFAOYSA-N;C8H5F13O3S;OS(=O)(=O)CCC(F)(F)C(F)(F)C(F)(F)C(F)(F)C(F)(F)C(F)(F)F;[M-H]- | 4_FT-PFSA-standards-Multiple_Y;C8H5F13O3S;O=S([OH])(=O)CCC(F)(F)C(F)(F)C(F)(F)C(F)(F)C(F)(F)C(F)(F)F;[M-H]-	NA	NA	NA	NA	FragScreen37501|FragScreen37501|FragScreen37501|OS(=O)(=O)CCC(F)(F)C(F)(F)C(F)(F)C(F)(F)C(F)(F)C(F)(F)F;C8H5F13O3S;DTXSID6067331;6:2 Fluorotelomer sulfonic acid;27619-97-2;VIONGDJUYAYOPU-UHFFFAOYSA-N;3,3,4,4,5,5,6,6,7,7,8,8,8-Tridecafluorooctane-1-sulfonic acid|OS(=O)(=O)CCC(F)(F)C(F)(F)C(F)(F)C(F)(F)C(F)(F)C(F)(F)F;C8H5F13O3S;DTXSID6067331;6:2 Fluorotelomer sulfonic acid;27619-97-2;VIONGDJUYAYOP…	[M-H]-;[M-H4F3]- {CC};[M-H3F2]- {CC;CO};[C7F7]- {FC(C#C)=C=C(F)C(F)(F)C(F)(F)};[C7F9]- {FC(C#C)=C(F)C(F)(F)C(F)(F)C(F)(F)};[C7F11]- {C(F)(F)C(F)(F)C(F)(F)C(F)(F)C(F)(F)C(F)=C;F\C=C(\F)C(F)C(F)(F)C(F)(F)C(F)(F)C(F)(F);OS(=O)(=O)C(F)(F)C(F)(F)C(F)(F)C(F)(F)C(F)C(\F)=C(/F)};[C8H3F8S]- {C(F)(F)C(F)(F)C(F)(F)C(F)(F)C(F)(F)CCSC;FC(=C=CC=CS)C(F)(F)C(F)(F)C(F)(F)}|[M-H]-;[M-H3F2]- {CC;CO};[C7F7]- {FC(C#C…	6|4|2|2|1|1|1|1	SoilS-P51-Sp-ddms2_NEG_FragScreen37307_All.csv|SoilS-P52-Sp-ddms2_NEG_FragScreen37307_All.csv|SoilF-P51-F-ddms2_NEG_FragScreen37307_All.csv|SoilS-P51-Sp-ddms2_NEG_EPA_PFAS_Reduced_DTXSID6067331_neg_minH_All.csv|SoilF-P51-F-ddms2_NEG_EPA_PFAS_Reduced_DTXSID6067331_neg_minH_All.csv|SoilF-P52-F-ddms2_NEG_EPA_PFAS_Reduced_DTXSID6067331_neg_minH_All.csv|SoilF-P52-F-ddms2_NEG_FragScreen37307_All.csv|So…	427	-0.0313	426.996	427	-0.00402725	15	9	2	TRUE	RT ordered	FALSE	TRUE	FALSE	TRUE
B	[CF2]n_9	8:2 Fluorotelomer sulfonic acid	C10H5F17O3S	OS(=O)(=O)CCC(F)(F)C(F)(F)C(F)(F)C(F)(F)C(F)(F)C(F)(F)C(F)(F)C(F)(F)F	526.963	11.602	[M-H]-	No	Lvl 5 Schymanski: Tentative ID, highly likely PFAS (1+ PFAS common fragment (F containing) and exact mass) and 2+ in homologous series. Can be assigned a Lvl 3/2 after manual review of fragment evidence provided, homologous series evidence provided, EIC, and spectra	Yes	89	9	136254500	110432	47914.5	361543	368713	18259480	33332400	17546400	46771290	4_DTXSID00192353;8:2 Fluorotelomer sulfonic acid;39108-34-4;ALVYVCQIFHTIRD-UHFFFAOYSA-N;C10H5F17O3S;OS(=O)(=O)CCC(F)(F)C(F)(F)C(F)(F)C(F)(F)C(F)(F)C(F)(F)C(F)(F)C(F)(F)F;[M-H]- | 4_DTXSID0034774;Noviflumuron;121451-02-3;YTYGAJLZOJPJGH-UHFFFAOYSA-N;C17H7Cl2F9N2O3;FC(C(F)(F)F)C(F)(F)OC1=C(Cl)C=C(NC(=O)NC(=O)C2=C(F)C=CC=C2F)C(F)=C1Cl;[M-H]- | 4_FT-PFSA-standards-Multiple_Y;C10H5F17O3S;O=S([OH])(=O)C…	NA	NA	NA	NA	OS(=O)(=O)CCC(F)(F)C(F)(F)C(F)(F)C(F)(F)C(F)(F)C(F)(F)C(F)(F)C(F)(F)F;C10H5F17O3S;DTXSID00192353;8:2 Fluorotelomer sulfonic acid;39108-34-4;ALVYVCQIFHTIRD-UHFFFAOYSA-N;3,3,4,4,5,5,6,6,7,7,8,8,9,9,10,10,10-Heptadecafluorodecane-1-sulfonic acid|FC(C(F)(F)F)C(F)(F)OC1=C(Cl)C=C(NC(=O)NC(=O)C2=C(F)C=CC=C2F)C(F)=C1Cl;C17H7Cl2F9N2O3;DTXSID0034774;Noviflumuron;121451-02-3;YTYGAJLZOJPJGH-UHFFFAOYSA-N;N-{[…	[M-H]-;[M-H3F2]-|[M-H]-;[M-H3F2]-|[M-H]-;[C4F9]-|[M-H]-;[M-H3F2]-|[M-H]-;[M-H3F2]-|[M-H]-;[M-H3F2]-|[M-H]-;[M-H3F2]-	1|1|1|1|1|1|1	SoilF-P51-F-ddms2_NEG_EPA_PFAS_Reduced_DTXSID00192353_neg_minH_All.csv|SoilF-P51-F-ddms2_NEG_EPA_PFAS_Reduced_DTXSID5034357_neg_minH_All.csv|SoilF-P52-F-ddms2_NEG_EPA_PFAS_Reduced_DTXSID00192353_neg_minH_All.csv|SoilS-P51-Sp-ddms2_NEG_EPA_PFAS_Reduced_DTXSID00192353_neg_minH_All.csv|SoilS-P51-Sp-ddms2_NEG_EPA_PFAS_Reduced_DTXSID5034357_neg_minH_All.csv|SoilS-P52-Sp-ddms2_NEG_EPA_PFAS_Reduced_DTXS…	527	-0.0374	526.996	527	-0.00374012	15	9	2	TRUE	RT ordered	FALSE	TRUE	FALSE	TRUE
B-	[CF2]n_0	PFSA-pentafluorosulfide	C8HF21O3S2	O=S([OH])(=O)C(F)(F)C(F)(F)C(F)(F)C(F)(F)C(F)(F)C(F)(F)C(F)(F)C(F)(F)S(F)(F)(F)(F)F	606.898	14.1738	[M-H]-	Yes	Lvl 5 Schymanski: Tentative ID, highly likely PFAS (1+ PFAS fragments from standards and exact mass OR 1+ common PFAS fragment (F containing), and exact mass). Can be assigned a Lvl 3/2 after manual review of fragment evidence provided, homologous series evidence provided, EIC, and spectra	Yes	31862	4	0	5578.09	0	0	0	14506580	16296600	14682480	14670330	4_PFSA-pentafluorosulfide-literature-Multiple_N;C8HF21O3S2;O=S([OH])(=O)C(F)(F)C(F)(F)C(F)(F)C(F)(F)C(F)(F)C(F)(F)C(F)(F)C(F)(F)S(F)(F)(F)(F)F;[M-H]-	PFSA-pentafluorosulfide-literature-Multiple_N;C8HF21O3S2;O=S([OH])(=O)C(F)(F)C(F)(F)C(F)(F)C(F)(F)C(F)(F)C(F)(F)C(F)(F)C(F)(F)S(F)(F)(F)(F)F;[M-H]-|PFSA-pentafluorosulfide-literature-Multiple_N;C8HF21O3S2;O=S([OH])(=O)C(F)(F)C(F)(F)C(F)(F)C(F)(F)C(F)(F)C(F)(F)C(F)(F)C(F)(F)S(F)(F)(F)(F)F;[M-H]-|PFSA-pentafluorosulfide-literature-Multiple_N;C8HF21O3S2;O=S([OH])(=O)C(F)(F)C(F)(F)C(F)(F)C(F)(F)C(F)(…	[M-H]-;[C2F4SO3]-;[C3F6SO3]-;[C4F8SO3]-;[C6F12SO3]-;[C8F16SO3]-;[C8F21S2O3]-|[M-H]-;[C2F4SO3]-;[C3F6SO3]-;[C4F8SO3]-;[C6F12SO3]-;[C8F21S2O3]-|[M-H]-;[C3F6SO3]-;[C4F8SO3]-;[C6F12SO3]-;[C8F21S2O3]-|[M-H]-;[C3F6SO3]-;[C4F8SO3]-;[C6F12SO3]-;[C8F21S2O3]-	6|5|4|4	SoilS-P51-Sp-ddms2_NEG_11_PFSA-pentafluorosulfide_neg_minH_All.csv|SoilF-P51-F-ddms2_NEG_11_PFSA-pentafluorosulfide_neg_minH_All.csv|SoilF-P52-F-ddms2_NEG_11_PFSA-pentafluorosulfide_neg_minH_All.csv|SoilS-P52-Sp-ddms2_NEG_11_PFSA-pentafluorosulfide_neg_minH_All.csv	NA	NA	NA	NA	607	-0.1024	606.936	607	-0.0636342	9	0	0	TRUE	NA	FALSE	FALSE	FALSE	TRUE
B-	[CF2]n_12	FT-sulfone	C11H9F13O4S	O=C([OH])CCS(=O)(=O)CCC(F)(F)C(F)(F)C(F)(F)C(F)(F)C(F)(F)C(F)(F)F	482.993	12.9103	[M-H]-	Yes	Lvl 5 Schymanski: Tentative ID, highly likely PFAS (1+ PFAS fragments from standards and exact mass OR 1+ common PFAS fragment (F containing), and exact mass). Can be assigned a Lvl 3/2 after manual review of fragment evidence provided, homologous series evidence provided, EIC, and spectra	Yes	31869	4	69908.8	58348.3	70137	36412.2	64074.6	1730064	3156281	1306372	2502543	4_FT-sulfone-literature-Multiple_N;C11H9F13O4S;O=C([OH])CCS(=O)(=O)CCC(F)(F)C(F)(F)C(F)(F)C(F)(F)C(F)(F)C(F)(F)F;[M-H]-	FT-sulfone-literature-Multiple_N;C11H9F13O4S;O=C([OH])CCS(=O)(=O)CCC(F)(F)C(F)(F)C(F)(F)C(F)(F)C(F)(F)C(F)(F)F;[M-H]-|FT-sulfone-literature-Multiple_N;C11H9F13O4S;O=C([OH])CCS(=O)(=O)CCC(F)(F)C(F)(F)C(F)(F)C(F)(F)C(F)(F)C(F)(F)F;[M-H]-|FT-sulfone-literature-Multiple_N;C11H9F13O4S;O=C([OH])CCS(=O)(=O)CCC(F)(F)C(F)(F)C(F)(F)C(F)(F)C(F)(F)C(F)(F)F;[M-H]-	[C7F7]-;[C7F9]-;[C8F9]-|[C7F9]-;[C8F9]-|[C8F9]-	3|2|1	SoilS-P52-Sp-ddms2_NEG_4_FT-sulfone_neg_minH_All.csv|SoilS-P51-Sp-ddms2_NEG_4_FT-sulfone_neg_minH_All.csv|SoilF-P52-F-ddms2_NEG_4_FT-sulfone_neg_minH_All.csv	FragScreen42221|FragScreen42221|FragScreen42221|O=C(O)CCS(=O)(=O)CCC(F)(F)C(F)(F)C(F)(F)C(F)(F)C(F)(F)C(F)(F)F;C11H9F13O4S;O=C(O)CCS(=O)(=O)CCC(F)(F)C(F)(F)C(F)(F)C(F)(F)C(F)(F)C(F)(F)F;C11H9F13O4S;DJIXHYAJLARCOP-UHFFFAOYSA-N;[M-H]-=TRUE&AmenableNeg=TRUE;Precursor=O=C(OC1OC(C(O)C(O)C1O)C(O)=O)CCS(=O)(=O)CCC(F)(F)C(F)(F)C(F)(F)C(F)(F)C(F)(F)C(F)(F)F;PPXGJCKNVYKCRD-UHFFFAOYSA-N;HUMAN;EC 3.2.1.X;Gly…	[C10H5F10O4S]- {[H]C(F)(F)CC(F)(F)CC(F)(F)CC(F)(F)CC(F)(F)CS(O)(=O)=O};[C7F7]- {FC(C#C)=C=C(F)C(F)(F)C(F)(F)};[C8F9]- {FC(C#C)=C=C(F)C(F)(F)C(F)(F)C(F)(F)};[C7F9]- {FC(C#C)=C(F)C(F)(F)C(F)(F)C(F)(F)}|[C3F7]- {C(F)(F)C(F)(F)C(F)(F)};[C8F9]- {FC(C#C)=C=C(F)C(F)(F)C(F)(F)C(F)(F)}|[C8F9]- {FC(C#C)=C=C(F)C(F)(F)C(F)(F)C(F)(F)};[C7F9]- {FC(C#C)=C(F)C(F)(F)C(F)(F)C(F)(F)}|[C3F7]-|[C3F7]-|[C3F7]-	4|2|2|1|1|1	SoilS-P52-Sp-ddms2_NEG_FragScreen42216_All.csv|SoilF-P52-F-ddms2_NEG_FragScreen42216_All.csv|SoilS-P51-Sp-ddms2_NEG_FragScreen42216_All.csv|SoilF-P52-F-ddms2_NEG_BioTr_Ion_DJIXHYAJLARCOP-UHFFFAOYSA-N_neg_minH_All.csv|SoilF-P52-F-ddms2_NEG_BioTr_Ion_OJBRKLJSIGXQLM-UHFFFAOYSA-N_neg_minH_All.csv|SoilF-P52-F-ddms2_NEG_BioTr_Ion_PLZQEGZGRQKMAI-UHFFFAOYSA-N_neg_minH_All.csv	483	-0.0075	483.023	483	0.0233513	19	12	0	TRUE	RT not ordered	FALSE	FALSE	FALSE	TRUE
	Yellow shaded rows show compounds not included in the targeted analysis
	White rows show compounds found using both targeted analysis and NTA
